# Supplementary material for: Magnetic Field Modeling and Visualization of the Europa Clipper Spacecraft
Source: Space Sci Rev. 2023 May 26;219(4):34. doi: 10.1007/s11214-023-00974-y (PMC10220138; doi:10.1007/s11214-023-00974-y)
Supplement: Supplementary file 1 — (TXT 19 kB) [file 11214_2023_974_MOESM1_ESM.txt]

The research was carried out at the Jet Propulsion Laboratory, California Institute of Technology, under a contract with the National Aeronautics and Space Administration (80NM0018D0004).
Copyright 2022 California Institute of Technology. Government sponsorship acknowledged.
Author: Katherine Dang, Pablo Narvaez, and Corey J. Cochrane, Jet Propulsion Laboratory, California Institute of Technology
Date: 2022 04 06
Original File Name: Europa_MagneticModel_ConfigF_worstcase_20220406 .txt
Column Name:
	specifies the name of the magnetic source
Columns Mx, My, Mz:
	specifies the magnetic moment vector in units of mA-m^2 in the spacecraft reference frame
Columns x, y, z:
	specifies the origin of the magnetic source in units of meters in the spacecraft reference frame
Column "Test/Analysis Data" indicator:
	0 indicates that magnetic moment vector was extracted via test/analysis (moment orientation known)
	1 indicates that magnetic moment magnitude was extracted via test/analysis (moment orientation unknown), Mx My Mz components all set to this magnitude to add margin
	2 indicates that magnetic moment magnitude was estimated based on assumptions as test/analysis data not yet available (moment orientation unknown), Mx My Mz components all set to this magnitude to add margin
Column "Rotation?" indicator:
	0 indicates component will not be changing orientation/position with respect to the ECM sensors
	1 indicates component will be changing orientation/position with respect to the ECM sensors (e.g. any component on the solar array)
Item	Name	Mx	My	Mz	x	y	z	Test/Analysis Data	Rotation?
1	SUDA
2	SUDA Sensor Head	178.95	178.95	178.95	-0.83363	0.34467	4.06423	2	0
3	SUDA Remote Electronics Box (REB)	50	50	50	-0.4894	0.317	3.28277	2	0
4	REASON
5	REASON VHF-1 Antenna	-7.288	1.263	-11.693	-5.97148	2.2008	1.7385	0	0
6	REASON VHF-2 Antenna	-7.288	1.263	-11.693	-3.39147	2.2008	1.7385	0	0
7	REASON VHF-3 Antenna	-7.288	1.263	-11.693	3.39147	2.2008	1.7385	0	0
8	REASON VHF-4 Antenna	-7.288	1.263	-11.693	5.97148	2.2008	1.7385	0	0
9	REASON HF-1 Antenna	2.0202	0.634	0.5744	-8.8407	2.2429	1.73825	0	0
10	REASON HF-2 Antenna	-2.0202	0.634	-0.5744	8.8407	2.2429	1.73825	0	0
11	REASON DSE-A	8	-8	-17	-0.01797	0.084	3.5581	0	0
12	REASON DSE-B	8	-8	-17	-0.01797	0.084	3.5581	0	0
13	REASON VHF Stack (power-on)	-5	27	5	0.2319	0.0841	3.60546	0	0
14	REASON HF Stack (power-on)	-1	-21	12	-0.26552	0.0833	3.60673	0	0
15	MASPEX
16	MASPEX Mass Spectrometer (MS)	125	125	125	-0.85233	-0.39915	3.88215	2	0
17	MASPEX MS Magnet #1	589.162	24.513	21.432	-0.85233	-0.39915	3.88215	0	0
18	MASPEX Gas Inlet System (GIS)	50	50	50	-0.84597	-0.52165	4.34975	2	0
19	MASPEX GIS Cryocooler	6.6	6.6	6.6	-0.89347	-0.23792	4.17292	1	0
20	MASPEX Electronics Box	50	50	50	-0.02252	0.36036	3.266	2	0
21	MISE
22	MISE FPIE	125	125	125	0.39791	0.843	3.63435	2	0
23	MISE Spectrometer	50	50	50	0.39791	0.843	3.63435	2	0
24	MISE Telescope	50	50	50	0.3969	1.31613	3.70773	2	0
25	MISE Scanner	11	11	11	0.3969	1.31613	3.70773	1	0
26	MISE Digital Processing Unit (DPU)	4.5	4.5	4.5	0.33766	0.4264	3.6568	1	0
27	MISE Cryocooler Compressor	11.369	-9.178	1.465	0.39332	1.19292	3.41248	0	0
28	MISE Cryocooler Electronics Unit (CEU)	50	50	50	0.39985	0.1135	3.25737	2	0
29	ECM
30	ECM Electronics Unit	50	50	50	0.11163	0.08785	3.30587	2	0
31	ECM Boom Canister Assembly	25	25	25	-0.21678	-0.99863	-0.13711	2	0
32	UVS	-36	-47	66	-0.81249	1.36611	3.77903	0	0
33	E-THEMIS
34	E-THEMIS Sensor Assembly (SA)	15	-15	-8	-0.1754	1.4512	3.81817	0	0
35	E-THEMIS Vault Electronics (VE)	-1	50	7	0.16439	-0.08821	3.26481	0	0
36	EIS-WAC & EIS-NAC
37	EIS-WAC	10.5	10.5	10.5	-0.43474	1.42224	3.88119	1	0
38	EIS-WAC Digital Process Unit (DPU)	4.2	4.2	4.2	-0.20375	0.36625	3.2101	1	0
39	EIS-NAC	266	266	266	-0.6511	1.39278	3.12313	1	0
40	EIS-NAC Digital Processing Unit (DPU)	4.2	4.2	4.2	-0.20375	0.26244	3.2101	1	0
41	PCDA (power-on)	29	209	242	-0.37766	0.00336	3.33031	0	0
42	PCDA compensation magnet
43	SAFA Wing 1 (power-on 12.5 Amp)	-115	-13	1	-0.7801	0.15728	3.19876	0	0
44	SAFA Wing 2 (power-on 12.5 Amp)	115	1	-13	0.7801	-0.38272	3.4843	0	0
45	SPDA Wing 1 & Wing 2 (power-on 12.5 Amp)	0	52	14	0.37075	0.55297	3.50295	0	0
46	Battery-1	202	202	202	-0.25479	-0.78475	3.32363	2	0
47	Battery-2	202	202	202	0.103	-0.78475	3.32363	2	0
48	Battery-3	202	202	202	0.4573	-0.78475	3.30613	2	0
49	CDH REU-A	50	50	50	0.0744	0.36493	3.27121	2	0
50	CDH REU-B	50	50	50	-0.14701	-0.35948	3.27121	2	0
51	CDH ECE-A	50	50	50	0.31017	0.36597	3.29995	2	0
52	CDH ECE-B	50	50	50	0.13762	-0.36403	3.29995	2	0
53	RADMON
54	RADMON RDMSA external	0	0	0	-0.2285	0.405	3.86367
55	GNC DSS
56	GNC DSSE	1.3	0.23	-0.9	-0.3029	-0.3654	3.7116	0	0
57	GNC DSSH-1A (near HGA)	1.63	1.63	1.63	-0.6265	-1.6734	4.24154	1	0
58	GNC DSSH-1B (near HGA)	1.63	1.63	1.63	-0.4995	-1.6734	4.24154	1	0
59	GNC DSSH-2A (near Radiator)	1.63	1.63	1.63	0.0625	1.3357	0.67434	1	0
60	GNC DSSH-2B (near Radiator)	1.63	1.63	1.63	-0.0625	1.3357	0.67434	1	0
61	GNC SRU
62	GNC SRU OH-A (degaussed and power-on)	7.1	7.1	7.1	-0.22695	0.7962	4.02824	1	0
63	GNC SRU OH-B (degaussed and power-on)	7.1	7.1	7.1	-0.77234	0.7962	4.02824	1	0
64	GNC SRU EU-A (power-on)	4.12	-9.59	2.12	0	-0.3611	3.6153	0	0
65	GNC SRU EU-B (power-on)	4.12	-9.59	2.12	0	-0.3611	3.6153	0	0
66	GNC IMU
67	GNC IMU-A (unpower)	36	26	57	-0.37958	0.52554	3.62293	0	0
68	GNC IMU-B (power-on)	22	5	29	-0.1785	0.52554	3.62293	0	0
69	GNC RWA
70	GNC RWA-1
71	GNC RWA WU 1 (assumed best-case WU)	58	58	58	-0.40512	0.40512	-0.15791	1	1
72	GNC RWA WU 1 D-Strut 1 (assumed demagnetized)	2	2	2	-0.40512	0.40512	-0.15791	1	0
73	GNC RWA WU 1 D-Strut 2 (assumed demagnetized)	2	2	2	-0.40512	0.40512	-0.15791	1	0
74	GNC RWA WU 1 D-Strut 3 (assumed demagnetized)	2	2	2	-0.40512	0.40512	-0.15791	1	0
75	GNC RWA WU 1 D-Strut 4 (assumed demagnetized)	2	2	2	-0.40512	0.40512	-0.15791	1	0
76	GNC RWA WU 1 D-Strut 5 (assumed demagnetized)	2	2	2	-0.40512	0.40512	-0.15791	1	0
77	GNC RWA WU 1 D-Strut 6 (assumed demagnetized)	2	2	2	-0.40512	0.40512	-0.15791	1	0
78	GNC RWA WDE 1 (power-on)	49	-8	8	-0.39923	-0.53711	3.51005	0	0
79	GNC RWA-2
80	GNC RWA WU 2 (assumed best-case WU)	58	58	58	-0.40512	-0.40512	-0.15791	1	1
81	GNC RWA WU 2 D-Strut 1 (assumed demagnetized)	2	2	2	-0.40512	-0.40512	-0.15791	1	0
82	GNC RWA WU 2 D-Strut 2 (assumed demagnetized)	2	2	2	-0.40512	-0.40512	-0.15791	1	0
83	GNC RWA WU 2 D-Strut 3 (assumed demagnetized)	2	2	2	-0.40512	-0.40512	-0.15791	1	0
84	GNC RWA WU 2 D-Strut 4 (assumed demagnetized)	2	2	2	-0.40512	-0.40512	-0.15791	1	0
85	GNC RWA WU 2 D-Strut 5 (assumed demagnetized)	2	2	2	-0.40512	-0.40512	-0.15791	1	0
86	GNC RWA WU 2 D-Strut 6 (assumed demagnetized)	2	2	2	-0.40512	-0.40512	-0.15791	1	0
87	GNC RWA WDE 2 (power-on)	49	-8	8	-0.18553	-0.53711	3.51005	0	0
88	GNC RWA-3
89	GNC RWA WU 3 (assumed best-case WU)	58	58	58	0.40512	-0.40512	-0.15791	1	1
90	GNC RWA WU 3 D-Strut 1 (assumed demagnetized)	2	2	2	0.40512	-0.40512	-0.15791	1	0
91	GNC RWA WU 3 D-Strut 2 (assumed demagnetized)	2	2	2	0.40512	-0.40512	-0.15791	1	0
92	GNC RWA WU 3 D-Strut 3 (assumed demagnetized)	2	2	2	0.40512	-0.40512	-0.15791	1	0
93	GNC RWA WU 3 D-Strut 4 (assumed demagnetized)	2	2	2	0.40512	-0.40512	-0.15791	1	0
94	GNC RWA WU 3 D-Strut 5 (assumed demagnetized)	2	2	2	0.40512	-0.40512	-0.15791	1	0
95	GNC RWA WU 3 D-Strut 6 (assumed demagnetized)	2	2	2	0.40512	-0.40512	-0.15791	1	0
96	GNC RWA WDE 3 (power-on)	49	-8	8	0.06997	-0.53711	3.51005	0	0
97	GNC RWA-4
98	GNC RWA WU 4 (assumed best-case WU)	58	58	58	0.40512	0.40512	-0.15791	1	1
99	GNC RWA WU 4 D-Strut 1 (assumed demagnetized)	2	2	2	0.40512	0.40512	-0.15791	1	0
100	GNC RWA WU 4 D-Strut 2 (assumed demagnetized)	2	2	2	0.40512	0.40512	-0.15791	1	0
101	GNC RWA WU 4 D-Strut 3 (assumed demagnetized)	2	2	2	0.40512	0.40512	-0.15791	1	0
102	GNC RWA WU 4 D-Strut 4 (assumed demagnetized)	2	2	2	0.40512	0.40512	-0.15791	1	0
103	GNC RWA WU 4 D-Strut 5 (assumed demagnetized)	2	2	2	0.40512	0.40512	-0.15791	1	0
104	GNC RWA WU 4 D-Strut 6 (assumed demagnetized)	2	2	2	0.40512	0.40512	-0.15791	1	0
105	GNC RWA WDE 4 (unpower)	-50	3	-95	0.1136	0.5371	3.5106	0	0
106	Thermal Pump Electronics Box (TPE)	8.4	8.4	8.4	0.39387	-0.05273	3.24283	1	0
107	Thermal IPA (ECIPA)	50	50	50	0.4284	-0.41056	3.68996	2	0
108	Thermal PumpA-A	6.9	6.9	6.9145	0.4284	-0.41056	3.68996	1	0
109	Thermal PumpB-B	6.9	6.9	6.9145	0.4284	-0.41056	3.68996	1	0
110	Thermal Radiator and Louvers	10	10	10	0	1.32176	1.28271	1	0
111	Thermal RHB	0	0	0	0.5384	-0.54788	1.7526
112	Thermal Mixing Valve
113	Telecom MGA	10	10	10	-0.42965	-1.71772	4.02602	1	0
114	Telecom Fanbeam-1 (near Radiator)	10	10	10	-0.28575	1.09516	-0.06957	1	0
115	Telecom Fanbeam-2 (near HGA)	10	10	10	-0.563	-1.69505	4.11996	1	0
116	Telecom Fanbeam-3 (near Mag Boom)	10	10	10	-0.3048	-1.10803	-0.05662	1	0
117	Telecom LGA-1 (near Radiator)	10	10	10	-0.3391	1.2836	0.00211	1	0
118	Telecom LGA-2 (near HGA)	10	10	10	-0.69635	-1.71772	4.02602	1	0
119	Telecom LGA-3 (near Mag Boom)	10	10	10	-0.21678	-0.99863	-0.13711	1	0
120	Telecom HGA	10	10	10	0	-2.1748	2.2606	1	0
121	Telecom RF Panel with Compensation Magnet	206	-59	-853	0.0388	-0.77805	2.2733	0	0
122	SA Wing 1 (-X Wing)
123	SA Wing 1, Panel 1	16	16	16	-3.6961	-0.01485	1.76114	1	1
124	SA Wing 1, Panel 2	16	16	16	-6.2761	-0.01485	1.76114	1	1
125	SA Wing 1, Panel 3	16	16	16	-8.8561	-0.01485	1.76114	1	1
126	SA Wing 1, Panel 4	16	16	16	-11.4361	-0.01485	1.76114	1	1
127	SA Wing 1, Panel 5	16	16	16	-14.0161	-0.01485	1.76114	1	1
128	SA Wing 1, Yoke to Panel 1 Interpanel Hinge (x4)	88	88	88	-2.4061	-0.01485	1.7611	1	1
129	SA Wing 1, Panel 1 to Panel 2 Interpanel Hinge (x4)	88	88	88	-4.9861	-0.01485	1.7611	1	1
130	SA Wing 1, Panel 2 to Panel 3 Interpanel Hinge (x4)	88	88	88	-7.5661	-0.01485	1.7611	1	1
131	SA Wing 1, Panel 3 to Panel 4 Interpanel Hinge (x4)	88	88	88	-10.1461	-0.01485	1.7611	1	1
132	SA Wing 1, Panel 4 to Panel 5 Interpanel Hinge (x4)	88	88	88	-12.7261	-0.01485	1.7611	1	1
133	SA Wing 1 Root Hinge	26	26	26	-1.1160905	0.163866	1.7526	1	1
134	SA Wing 1 Eddy Current Damper	4.34	4.34	4.34	-1.1160905	0.163866	1.7526	1	1
135	SA Wing 1 HDRM (or Launch Restraints) 1	6	6	6	-1.06	0.613	0.3006	1	0
136	SA Wing 1 HDRM (or Launch Restraints) 2	6	6	6	-1.06	0.45	1.2686	1	0
137	SA Wing 1 HDRM (or Launch Restraints) 3	6	6	6	-1.06	0.45	2.2366	1	0
138	SA Wing 1 HDRM (or Launch Restraints) 4	6	6	6	-1.06	0.613	3.0846	1	0
139	SA Wing 1 HDRM (or Launch Restraints) 5	6	6	6	-1.06	0	3.7272	1	0
140	SA Wing 1 HDRM (or Launch Restraints) 6	6	6	6	-1.06	-0.613	3.0846	1	0
141	SA Wing 1 HDRM (or Launch Restraints) 7	6	6	6	-1.06	-0.45	2.2366	1	0
142	SA Wing 1 HDRM (or Launch Restraints) 8	6	6	6	-1.06	-0.45	1.2686	1	0
143	SA Wing 1 HDRM (or Launch Restraints) 9	6	6	6	-1.06	-0.613	0.3006	1	0
144	SA Wing 2 (+X Wing)
145	SA Wing 2, Panel 1	16	16	16	3.6961	-0.01485	1.76114	1	1
146	SA Wing 2, Panel 2	16	16	16	6.2761	-0.01485	1.76114	1	1
147	SA Wing 2, Panel 3	16	16	16	8.8561	-0.01485	1.76114	1	1
148	SA Wing 2, Panel 4	16	16	16	11.4361	-0.01485	1.76114	1	1
149	SA Wing 2, Panel 5	16	16	16	14.0161	-0.01485	1.76114	1	1
150	SA Wing 2, Yoke to Panel 1 Interpanel Hinge (x4)	88	88	88	2.4061	-0.01485	1.7611	1	1
151	SA Wing 2, Panel 1 to Panel 2 Interpanel Hinge (x4)	88	88	88	4.9861	-0.01485	1.7611	1	1
152	SA Wing 2, Panel 2 to Panel 3 Interpanel Hinge (x4)	88	88	88	7.5661	-0.01485	1.7611	1	1
153	SA Wing 2, Panel 3 to Panel 4 Interpanel Hinge (x4)	88	88	88	10.1461	-0.01485	1.7611	1	1
154	SA Wing 2, Panel 4 to Panel 5 Interpanel Hinge (x4)	88	88	88	12.7261	-0.01485	1.7611	1	1
155	SA Wing 2 Root Hinge	26	26	26	1.1160905	0.163866	1.7526	1	1
156	SA Wing 2 Eddy Current Damper	4.34	4.34	4.34	1.1160905	0.163866	1.7526	1	1
157	SA Wing 2 HDRM (or Launch Restraints) 1	6	6	6	1.06	-0.613	0.3006	1	0
158	SA Wing 2 HDRM (or Launch Restraints) 2	6	6	6	1.06	-0.45	1.2686	1	0
159	SA Wing 2 HDRM (or Launch Restraints) 3	6	6	6	1.06	-0.45	2.2366	1	0
160	SA Wing 2 HDRM (or Launch Restraints) 4	6	6	6	1.06	-0.613	3.0846	1	0
161	SA Wing 2 HDRM (or Launch Restraints) 5	6	6	6	1.06	0	3.7272	1	0
162	SA Wing 2 HDRM (or Launch Restraints) 6	6	6	6	1.06	0.613	3.0846	1	0
163	SA Wing 2 HDRM (or Launch Restraints) 7	6	6	6	1.06	0.45	2.2366	1	0
164	SA Wing 2 HDRM (or Launch Restraints) 8	6	6	6	1.06	0.45	1.2686	1	0
165	SA Wing 2 HDRM (or Launch Restraints) 9	6	6	6	1.06	0.613	0.3006	1	0
166	SA SADA-1 (-X Wing)	255	255	255	-1.0513	0	1.7522	1	1
167	SA SADA-2 (+X Wing)	255	255	255	1.0513	0	1.7522	1	1
168	PME-A	17.2	17.2	17.2	0.91749	0	0.74205	1	0
169	PME-B	17.2	17.2	17.2	-0.91749	0	0.74205	1	0
170	PM Diode Box A	25.1	25.1	25.1	0.7777	0	1.04381	1	0
171	PM Diode Box B	25.1	25.1	25.1	-0.7777	0	1.04381	1	0
172	PM SHPC A	50	50	50	0.7777	0	1.04381	2	0
173	PM SHPC B	50	50	50	-0.7777	0	1.04381	2	0
174	Prop Service Valve Assembly (SVA) Fuel
175	Prop SVA-Fuel Manual Service Valve 1	4.9	4.9	4.9	-0.13121	-0.82843	0.6858	1	0
176	Prop SVA-Fuel Manual Service Valve 2	4.9	4.9	4.9	-0.13121	-0.82843	0.61913	1	0
177	Prop SVA-Fuel Manual Service Valve 3	4.9	4.9	4.9	-0.13121	-0.82843	0.55245	1	0
178	Prop Service Valve Assembly (SVA) Oxidizer
179	Prop SVA-Oxidizer Manual Service Valve 1	4.9	4.9	4.9	0.13121	-0.82843	0.6858	1	0
180	Prop SVA-Oxidizer Manual Service Valve 2	4.9	4.9	4.9	0.13121	-0.82843	0.61913	1	0
181	Prop SVA-Oxidizer Manual Service Valve 3	4.9	4.9	4.9	0.13121	-0.82843	0.55245	1	0
182	Prop Pressurant Tank Fuel	0	0	0	-0.24981	0.93231	1.28016		0
183	Prop Pressurant Tank Oxidizer	0	0	0	0.24981	0.93231	1.28016		0
184	Prop PCA-Fuel Panel				-0.18048	0.827	2.43362
185	Prop PCA-Fuel Latch Valve 1 (HPLV)	0	3000	0	-0.18048	0.827	2.35742	0	0
186	Prop PCA-Fuel Latch Valve 2 (HPLV)	0	3000	0	-0.18048	0.827	2.43362	0	0
187	Prop PCA-Fuel Pressure Transducer	28.68	28.68	28.68	-0.13096	0.7629	2.2416	1	0
188	Prop PCA-Fuel Pressure Control Valve 1	0	0	78.24	-0.0813	0.773	2.6431	0	0
189	Prop PCA-Fuel Pressure Control Valve 2	0	0	78.24	-0.2306	0.7424	2.6431	0	0
190	Prop PCA-Fuel Manual Service Valve 1	4.9	4.9	4.9	-0.15085	0.88254	2.53332	1	0
191	Prop PCA-Fuel Manual Service Valve 2	4.9	4.9	4.9	-0.20992	0.87039	2.53332	1	0
192	Prop PCA-Fuel Gas Filter	6.8	6.8	6.8	-0.18317	0.75215	2.2225	1	0
193	PCA-Fuel Panel COMPENSATION MAGNETS	0	-6000	0	-0.16534	0.75587	2.29711	0	0
194	Prop PCA-Oxidizer Panel				0.18048	0.827	2.43362
195	Prop PCA-Oxidizer Latch Valve 1 (HPLV)	0	3000	0	0.18048	0.827	2.35742	0	0
196	Prop PCA-Oxidizer Latch Valve 2 (HPLV)	0	3000	0	0.18048	0.827	2.43362	0	0
197	Prop PCA-Oxidizer Pressure Transducer	28.68	28.68	28.68	0.13096	0.7629	2.2876	1	0
198	Prop PCA-Oxidizer Pressure Control Valve 1	0	0	78.24	0.2306	0.7424	2.6431	0	0
199	Prop PCA-Oxidizer Pressure Control Valve 2	0	0	78.24	0.0813	0.773	2.6431	0	0
200	Prop PCA-Oxidizer Manual Service Valve 1	4.9	4.9	4.9	0.20992	0.87039	2.53332	1	0
201	Prop PCA-Oxidizer Manual Service Valve 2	4.9	4.9	4.9	0.15085	0.88254	2.53332	1	0
202	Prop PCA-Oxidizer Gas Filter	6.8	6.8	6.8	0.18317	0.75215	2.2225	1	0
203	PCA-Oxidizer Panel COMPENSATION MAGNETS	0	-6000	0	0.07975	0.77348	2.20186	0	0
204	Prop PIA-Fuel Panel				-0.5157	0.52665	2.372
205	Prop PIA-Fuel Latch Valve 1 (LPLV)	-2885	2885	0	-0.50532	0.69741	2.21137	0	0
206	Prop PIA-Fuel Latch Valve 2 (LPLV)	-2885	2885	0	-0.6887	0.51641	2.21137	0	0
207	Prop PIA-Fuel Latch Valve 3 (LPLV)	-2885	2885	0	-0.67832	0.52665	2.3368	0	0
208	Prop PIA-Fuel Latch Valve 4 (LPLV)	-2885	2885	0	-0.51565	0.6872	2.30027	0	0
209	Prop PIA-Fuel Pressure Transducer 1	28.68	28.68	28.68	-0.6028	0.4634	2.7403	1	0
210	Prop PIA-Fuel Pressure Transducer 2	28.68	28.68	28.68	-0.6028	0.4634	2.6717	1	0
211	Prop PIA-Fuel Pressure Transducer 3	28.68	28.68	28.68	-0.40976	0.654	2.5092	1	0
212	Prop PIA-Fuel Pressure Transducer 4	28.68	28.68	28.68	-0.40976	0.654	2.4406	1	0
213	Prop PIA-Fuel Pressure Transducer 5	28.68	28.68	28.68	-0.40976	0.654	2.372	1	0
214	Prop PIA-Fuel Pressure Transducer 6	28.68	28.68	28.68	-0.62952	0.4371	2.12882	1	0
215	Prop PIA-Fuel Pressure Transducer 7	28.68	28.68	28.68	-0.42672	0.63726	2.12882	1	0
216	Prop PIA-Fuel Manual Service Valve	4.9	4.9	4.9	-0.56364	0.66949	2.7403	1	0
217	Prop PIA-Fuel Liquid Filter	15.9	15.9	15.9	-0.40233	0.6613	2.6895	1	0
218	Prop PIA-Fuel Venturi Flow Meter	10	10	10	-0.52358	0.54162	2.38865	1	0
219	PIA-Fuel Panel COMPENSATION MAGNETS	11314	-11314	0	-0.63573	0.436318	2.2845	0	0
220	Prop PIA-Oxidizer Panel				0.5157	0.52665	2.372
221	Prop PIA-Oxidizer Latch Valve 1 (LPLV)	2885	2885	0	0.51565	0.68719	2.30027	0	0
222	Prop PIA-Oxidizer Latch Valve 2 (LPLV)	2885	2885	0	0.67832	0.52665	2.3368	0	0
223	Prop PIA-Oxidizer Latch Valve 3 (LPLV)	2885	2885	0	0.6887	0.51641	2.21137	0	0
224	Prop PIA-Oxidizer Latch Valve 4 (LPLV)	2885	2885	0	0.50532	0.69741	2.21137	0	0
225	Prop PIA-Oxidizer Pressure Transducer 1	28.68	28.68	28.68	0.6028	0.4634	2.7403	1	0
226	Prop PIA-Oxidizer Pressure Transducer 2	28.68	28.68	28.68	0.6028	0.4634	2.6717	1	0
227	Prop PIA-Oxidizer Pressure Transducer 3	28.68	28.68	28.68	0.40976	0.654	2.5092	1	0
228	Prop PIA-Oxidizer Pressure Transducer 4	28.68	28.68	28.68	0.40976	0.654	2.4406	1	0
229	Prop PIA-Oxidizer Pressure Transducer 5	28.68	28.68	28.68	0.40976	0.654	2.372	1	0
230	Prop PIA-Oxidizer Pressure Transducer 6	28.68	28.68	28.68	0.62952	0.4371	2.12882	1	0
231	Prop PIA-Oxidizer Pressure Transducer 7	28.68	28.68	28.68	0.42672	0.63726	2.12882	1	0
232	Prop PIA-Oxidizer Manual Service Valve	4.9	4.9	4.9	0.56364	0.66949	2.7403	1	0
233	Prop PIA-Oxidizer Liquid Filter	15.9	15.9	15.9	0.40233	0.6613	2.6895	1	0
234	Prop PIA-Oxidizer Venturi Flow Meter	10	10	10	0.52358	0.54162	2.38865	1	0
235	PIA-Oxidizer Panel COMPENSATION MAGNETS	-11314	-11314	0	0.63578	0.43636	2.2845	0	0
236	Prop Rocket Engine Module (REM)
237	Prop REM Valve 1 (01Z11A)	27	27	27	0.78264	0.70631	0.03531	1	0
238	Prop REM Valve 1 (02Z12A)	27	27	27	0.78264	0.85897	0.03531	1	0
239	Prop REM Valve 1 (09Y1A)	27	27	27	0.70631	1.01715	0.3683	1	0
240	Prop REM Valve 1 (13Z11B)	27	27	27	0.70631	0.78264	0.03531	1	0
241	Prop REM Valve 1 (14Z12B)	27	27	27	0.85897	0.78264	0.03531	1	0
242	Prop REM Valve 1 (21Y1B)	27	27	27	0.85897	1.01716	0.3683	1	0
243	Prop REM Valve 2 (03Z21A)	27	27	27	-0.78264	0.70631	0.03531	1	0
244	Prop REM Valve 2 (04Z22A)	27	27	27	-0.78264	0.85897	0.03531	1	0
245	Prop REM Valve 2 (10Y2A)	27	27	27	-0.70631	1.01715	0.3683	1	0
246	Prop REM Valve 2 (15Z21B)	27	27	27	-0.70631	0.78264	0.03531	1	0
247	Prop REM Valve 2 (16Z22B)	27	27	27	-0.85897	0.78264	0.03531	1	0
248	Prop REM Valve 2 (22Y2B)	27	27	27	-0.85897	1.01716	0.3683	1	0
249	Prop REM Valve 3 (05Z31A)	27	27	27	-0.78264	-0.70631	0.03531	1	0
250	Prop REM Valve 3 (06Z32A)	27	27	27	-0.78264	-0.85897	0.03531	1	0
251	Prop REM Valve 3 (11Y3A)	27	27	27	-0.70631	-1.01715	0.3683	1	0
252	Prop REM Valve 3 (17Z31B)	27	27	27	-0.70631	-0.78264	0.03531	1	0
253	Prop REM Valve 3 (18Z32B)	27	27	27	-0.85897	-0.78264	0.03531	1	0
254	Prop REM Valve 3 (23Y3B)	27	27	27	-0.85897	-1.01716	0.3683	1	0
255	Prop REM Valve 4 (07Z41A)	27	27	27	0.78264	-0.70631	0.03531	1	0
256	Prop REM Valve 4 (08Z42A)	27	27	27	0.78264	-0.85897	0.03531	1	0
257	Prop REM Valve 4 (12Y4A)	27	27	27	0.70631	-1.01715	0.3683	1	0
258	Prop REM Valve 4 (19Z41B)	27	27	27	0.70631	-0.78264	0.03531	1	0
259	Prop REM Valve 4 (20Z42B)	27	27	27	0.85897	-0.78264	0.03531	1	0
260	Prop REM Valve 4 (24Y4B)	27	27	27	0.85897	-1.01716	0.3683	1	0
